# Supplementary material for: Chloroindazole based estrogen receptor β ligands with favorable pharmacokinetics promote functional remyelination and visual recovery
Source: Sci Rep. 2025 Oct 8;15:35056. doi: 10.1038/s41598-025-20254-9 (PMC12508063; doi:10.1038/s41598-025-20254-9)
Supplement: Supplementary file 2 — Supplementary Material 2 [file 41598_2025_20254_MOESM2_ESM.xlsx]

## Sheet: Table S1
Table S1 Summary of Metabolic stability in Liver microsomes and hepatocytes, plasma protein binding, and CYP inhibition for K102 and K110.
Compound ID	Liver Microsome Stability (Human)			Liver Microsome Stability (Mouse)			CYP Inhibition Percentage (%)							Protein Binding (% Bound)			Hepatocyte Stability (Human)			Hepatocyte Stability (Mouse)
	t1/2 (min)	CLint (µL/min/mg protein)	% Remaining (30 min)	t1/2 (min)	CLint (µL/min/mg protein)	% Remaining (30 min)	CYP1A2		CYP2C9	CYP2C19	CYP2D6	CYP3A4-M	CYP3A4-T	Mouse	Human	% Remaining at 6 hr in Human Plasma	t1/2 (min)	CLint (µL/min/mg protein)	% Remaining (15 min)	t1/2 (min)	CLint (µL/min/mg protein)	% Remaining (15 min)
K102	86.8667	8.47067	78.0306	17.1165	40.8027	30.177	26.1915		36.093	50.5045	18.2567	50.9529	76.9924	96.8105	97.0825	89.3892	19.53	72.12	60.05	16.01	86.57	6.1
K110	50.8163	13.6385	66.876	20.0616	35.2844	35.7164	52.0043		18.4883	27.8867	5.63066	13.9503	45.1303	91.7881	93.2669	105.989	110.224	12.6916	87.1377	6.14956	227.396	19.4634
K101	13.4	51.78	21.73	8.36	82.92	8.66	82.93		9.36	43.98	26.8	54.87	90.3	97.74	98.05	91.37	17.75	78.3	57.83	4.54	305.3	10.94
Reference Compound	Verapamil			Verapamil			Positive inhibitor of each enzyme	Furafylline	Sulfaphenazole	Tranylcypromine	Quinidine	Ketoconazole		Wafarine			Verapamil			Verapamil
							Reference substrate of each enzyme	Phenacetin	Diclofenac Sodium	Mephenytoin	Dextromethorphan	Midazolam	Testosterone
	5.29	131.01	21.73	5.29	130.91	8.66		91.65	93.9	83.95	92.66	95.54	92.45	93.11	98.6799	111.24	28.41	48.79	63.1504	10.0304	138.225	29.8402

## Sheet: Table S2_Reporter Gene_Raw data
Table S2. Raw data forr reporter gene assay.
Log M	ERa_K-102				ERa_K-110				ERa_E2				ERa_DES				ERa_DPN				ERa_LY500307				ERa_K-101				ERa_PPT				ERa_ERB-041
-5
-6	82.1853	78.8228	80.6613	87.5878	89.8997	90.8797	93.0625	96.1489	95.9375	104.062	98.9697	99.9041	68.6794	90.6463	82.7214	77.5837	73.0431	81.8358	72.6661	78.8452	95.3498	76.8258	78.8468	79.4968	104.545	98.5711	90.2001	86.8078	86.0824	79.2296	78.3082	79.1573	32.2128	30.6945	35.3174	36.1485
-6.47756	75.4605	79.2509	81.202	84.2829	83.5663	79.1292	75.913	99.183	98.4419	99.32	100.332	99.6677	81.3167	82.5902	81.2921	84.1427	67.6325	65.3222	58.1327	67.4794	81.0788	76.9627	81.3158	77.2241	85.5888	84.856	83.9539	86.1821	90.8624	88.5783	89.3316	78.0129	16.8936	12.8349	13.0037	14.3316
-6.95468	69.6937	69.2077	67.8117	68.6617	79.2826	71.1954	69.8776	84.59	91.8324	88.0587	99.2271	99.4272	72.9437	77.862	87.9377	98.284	56.868	60.3876	53.8995	52.761	64.5612	69.8569	66.3267	71.602	74.2269	77.1348	79.6996	75.9439	87.1769	84.3715	90.3303	89.4496	3.24133	2.68162	2.11076	2.31106
-7.4318	61.2316	63.0447	58.646	63.9796	58.1726	62.6988	64.1938	70.1542	97.4885	95.8636	96.0666	92.3873	72.2199	81.3986	86.8315	84.5146	47.0138	47.4789	47.5158	43.1361	51.8548	63.5801	59.7283	55.8203	58.4425	53.4049	54.6387	66.4913	90.4114	87.987	94.8392	90.7082	2.33915	0.805627	-0.149871	-0.267321
-7.91009	51.3434	58.0329	46.7563	51.1566	54.2671	55.5432	58.2192	62.6013	97.0247	102.618	96.8196	88.3859	66.2378	80.9182	86.1838	77.8245	34.2895	28.5273	29.8385	32.6053	45.1889	57.478	50.9227	51.1094	54.5242	53.4131	49.5391	50.4679	85.6554	95.12	98.5558	94.3071	0.224705	-0.773603	-0.167994	-0.86799
-8.3851	40.2867	47.0106	35.3621	40.3446	38.5697	41.288	45.5997	45.1625	97.7883	100.447	92.8258	94.0319	70.8181	75.6012	91.0224	89.6429	16.2373	15.7873	15.7228	14.1221	49.7552	47.0158	40.3598	42.6852	36.2798	37.8765	41.0912	38.4728	92.5458	88.4315	85.0988	85.7612	-1.28349	0.0558349	-0.977321	-0.706525
-8.86328	22.4342	22.5275	16.8554	25.1671	22.152	22.4811	20.2676	22.0985	93.0929	99.6093	90.8642	91.4218	70.5157	85.3395	85.8868	76.8718	8.69341	10.9137	4.46907	3.90688	31.993	35.5083	37.6374	35.7027	20.0299	22.3737	21.1668	19.8353	84.8361	86.8057	82.3746	77.2465	-1.35234	-1.02333	-0.659098	-0.259789
-9.34008	7.48114	10.0997	6.70651	6.44337	7.26378	7.45968	5.83752	7.01556	78.1049	84.5492	76.9255	86.2727	58.5975	65.5347	69.6058	71.8106	16.8455	1.25841	2.00013	-0.24296	17.3101	15.2621	18.8474	18.6811	7.21565	7.16971	5.35089	7.62423	74.7989	75.6545	77.292	82.2909	-0.78609	-0.740993	-0.400777	-0.932835
-9.81816	2.53275	0.835206	0.287803	1.58317	-0.122491	0.255012	-0.25414	0.318519	76.6914	74.5181	70.737	65.3932	48.3375	61.0033	60.0092	57.9626	5.15842	0.808294	1.09548	-1.61082	8.15371	4.48609	4.8306	4.98277	1.82333	1.93086	1.01899	2.13583	61.8395	65.1501	66.4827	65.905	-0.519389	-1.15486	-0.903885	-1.37557
-10.2941	0.88891	-1.71493	-1.52374	-2.57173	-0.354278	-0.868282	-1.08747	-1.49326	59.3049	56.2414	53.1727	52.5073	29.7162	39.6547	37.4089	39.9034	0.271862	-1.33731	-0.77443	-2.20985	3.13162	9.72373	4.56075	11.8118	1.73302	1.44619	-0.640386	-0.609552	40.0072	40.9439	38.9576	38.1761	0.194762	-0.976902	-0.390774	-1.03357
-10.7721	-2.05777	-2.30277	-1.61165	-1.79288	32.704694574797*	-2.17887	36.7749235506109*	-1.85279	25.9866	24.2237	26.6588	20.8752	14.7303	21.4533	18.733	17.4244	1.45577	1.70683	2.43475	-0.546355	1.45104	1.5656	-0.452559	1.85044	-0.885981	-0.0184775	-1.92599	-0.98803	19.4359	14.8698	17.3697	15.2983	0.815083	0.623058	-0.408898	-0.966376
-11.248	2.83922	-0.00780947	-0.174349	-0.447499	0.205672	0.657487	0.818449	-0.318985	5.37736	6.83645	7.28765	8.3427	8.55873	8.26803	11.4217	9.86497	1.89607	2.1715	1.47337	1.56093	-0.687896	-0.225292	-0.584014	0.487634	-1.20493	0.717616	0.390308	0.361475	4.70515	3.99949	3.88476	4.44447	0.70222	-2.17511	0.172942	-0.340757
-13	1.07671	-1.07671	0.876542	-0.876542	1.07671	-1.07671	0.876542	-0.876542	1.07671	-1.07671	0.876542	-0.876542	1.07671	-1.07671	0.876542	-0.876542	1.07671	-1.07671	0.876542	-0.876542	1.07671	-1.07671	0.876542	-0.876542	1.07671	-1.07671	0.876542	-0.876542	1.07671	-1.07671	0.876542	-0.876542	1.07671	-1.07671	0.876542	-0.876542
Log M	ERb_K-102				ERb_K-110				ERb_E2				ERb_DES				ERb_DPN				ERb_LY500307				ERb_K-101				ERb_PPT				ERb_ERB-041
-6	85.6312	87.0333	110.17	103.246	112.003	100.641	112.676	101.129	90.7218	88.8232	101.64	110.514	106.827	118.576	115.214	114.453	103.685	103.411	121.85	114.191	109.314	111.04	124.534	117.246	120.988	116.157	143.98	147.219	19.5014	20.0849	23.8882	22.6897	96.5264	100.5	133.577	133.807
-6.47756	95.9967	104.014	118.001	105.789	100.892	102.107	115.773	117.672	96.3817	97.0869	99.8524	105.457	98.02	101.064	115.029	126.041	113.393	105.13	125.426	134.38	104.186	109.779	127.124	120.924	114.841	114.867	137.295	151.298	16.4485	15.2513	19.8755	17.389	97.4847	99.4476	129.146	135.986
-6.95468	102.51	102.852	106.399	110.315	91.2473	101.209	124.513	119.316	98.3432	101.657	108.929	91.071	105.629	104.538	118.651	125.824	112.951	111.984	118.704	118.526	113.796	104.675	135.637	124.675	124.443	116.848	139.382	142.558	10.4714	10.5487	14.4972	14.256	89.9787	93.3194	124.336	122.584
-7.4318	105.795	108.186	108.903	109.519	102.939	92.6498	107.759	96.8431	89.4793	88.9611	109.608	107.81	95.2693	109.049	106.231	116.656	111.386	120.194	117.562	116.741	106.652	101.973	124.898	118.603	110.594	113.713	119.524	142.929	5.47579	4.21979	5.57816	6.58263	59.9437	64.3525	72.2899	68.1831
-7.91009	98.5239	105.691	110.998	95.5059	91.6947	104.771	110.325	127.904	92.6694	87.7241	103.45	96.1824	101.104	104.416	107.702	127.661	115.205	109.506	129.846	131.383	109.561	110.737	115.943	123.837	112.17	111.487	138.169	129.452	1.06962	-0.620723	3.15975	0.959194	15.7474	23.0552	23.3751	23.7026
-8.3851	91.7993	93.5666	107.709	110.826	104.424	100.391	113.135	116.823	91.0339	90.4631	100.397	90.4263	108.114	103.768	100.146	117.026	103.867	105.029	134.166	127.139	107.781	108.728	121.218	127.346	117.284	114.634	116.673	134.281	0.759265	-1.64314	0.499661	-2.03016	4.31288	7.06921	6.76081	6.72743
-8.86328	65.8629	71.8271	70.8898	75.7355	82.8816	92.7459	112.085	104.002	93.2724	79.9036	104.483	99.1546	97.2677	116.801	118.236	126.457	92.9398	88.9179	85.1148	94.9224	110.658	99.8695	127.791	112.664	116.233	118.325	116.611	129.233	-0.432246	-1.46599	2.71604	-1.50148	0.255445	1.98321	2.23267	2.28274
-9.34008	19.129	23.3179	25.3717	23.9493	61.4066	60.1448	72.8509	71.9186	83.1517	95.3149	101.905	91.5426	97.0838	110.42	125.294	121.078	45.2083	48.0858	50.2305	54.6518	106.044	101.938	99.5025	116.878	83.1588	87.5707	97.8302	99.1529	-0.109801	-1.50745	1.45016	-0.690142	-1.14278	0.485571	0.129866	1.07256
-9.81816	6.13373	4.92188	8.07568	6.14044	22.0934	22.9249	29.4197	29.7694	92.5995	104.147	95.8332	93.5201	111.93	101.712	119.994	134.511	13.1853	15.062	22.0472	24.625	68.0622	69.7401	68.8796	79.7881	46.3463	45.2097	53.3712	57.2512	-0.545102	-0.716305	0.150892	-1.51145	-1.42185	0.152378	-0.409002	0.927114
-10.2941	0.287881	-0.935107	1.2102	-0.739563	7.45653	4.0056	8.79663	6.06609	77.2912	77.6845	76.952	81.0679	70.837	75.6189	87.872	90.2425	4.31096	3.50408	5.87512	4.28561	29.6574	49.7822	43.2062	54.7517	13.5511	13.5131	21.4772	19.6971	-1.08385	-0.156824	-0.67952	-0.342457	-0.580609	-0.216707	-0.48812	0.262524
-10.7721	-0.34722	-1.01265	-0.451271	-0.750401	66.2831819768138*	0.831624	76.7226621608077*	0.145039	36.2215	31.1486	35.6178	35.7979	45.2342	48.842	57.2282	46.5404	2.4212	2.26977	4.92983	3.5224	4.45664	8.70965	7.79823	9.99055	2.42581	2.34942	4.55049	3.39494	-1.22569	-1.1541	-1.04563	-1.76094	-0.971958	-0.568709	-1.45162	0.75067
-11.248	1.29456	1.53889	2.0469	1.71461	1.22182	-1.00823	2.36923	-0.967379	9.34744	7.1742	11.1236	8.00437	17.6437	14.8912	19.7606	14.3548	-0.44952	0.701302	1.72349	1.13174	1.24255	1.86901	3.96957	1.74821	1.34408	1.21203	1.01577	0.814398	-0.331674	0.52223	-1.10372	-1.50213	1.26884	0.0285818	-0.793537	-0.981252
-13	0.74136	-0.74136	0.922751	-0.922754	0.74136	-0.74136	0.922751	-0.922754	0.74136	-0.74136	0.922751	-0.922754	0.74136	-0.74136	0.922751	-0.922754	0.74136	-0.74136	0.922751	-0.922754	0.74136	-0.74136	0.922751	-0.922754	0.74136	-0.74136	0.922751	-0.922754	0.74136	-0.74136	0.922751	-0.922754	0.74136	-0.74136	0.922751	-0.922754
Log M	ERa_ K-102				ERa_ K-110				ERa_E2				ERa_DES				ERa_DPN				ERa_LY500307				ERa_ K-101				ERa_PPT				ERa_ERB-041
-5
-6	74.902	71.9427	71.937	71.8852	74.0453	82.2231	94.8345	91.918	89.9357	110.064	100.502	99.4976	93.5816	90.9558	84.9939	84.5074	79.3275	78.1012	74.2779	79.6385	84.2897	88.4184	89.8518	82.7548	95.025	94.1762	88.9253	94.8982	87.9608	88.617	93.8527	87.2476	31.5582	34.258	31.1864	29.8365
-6.47756	74.1156	75.3713	70.2392	76.789	84.3701	75.2753	71.9072	79.389	97.5201	89.2782	97.7931	99.2386	89.6696	87.9066	88.3117	78.8645	73.6502	69.597	65.0352	66.9391	83.7373	79.8906	79.6354	82.4556	88.8265	82.9979	83.8682	89.3798	88.252	85.7322	87.7049	87.7177	15.4111	13.3462	11.9912	12.8111
-6.95468	62.2181	66.0025	65.5455	66.3772	71.6212	61.798	68.9997	66.4836	97.0283	92.677	89.3462	91.2451	89.9741	86.5178	83.6443	91.2371	61.8209	58.4133	57.5067	59.8657	71.7534	71.241	72.7885	70.2307	78.2124	79.7922	76.8721	73.4179	95.811	91.5253	94.4371	90.1172	1.98025	1.57688	3.43969	2.59559
-7.4318	58.4889	58.2388	54.1532	57.0426	58.5748	63.3103	50.0085	64.0338	86.944	90.6616	78.129	81.4626	90.1995	96.2721	84.7328	85.5942	59.0079	51.4168	53.2188	47.8188	63.921	68.3671	59.0742	56.656	66.1364	63.6537	63.2155	63.5605	106.107	97.2934	83.08	92.8748	-1.2862	-0.341793	0.129794	-1.21035
-7.91009	48.221	48.9191	53.4534	51.3863	54.8018	52.9834	52.8465	57.7202	92.4371	83.6185	87.9602	80.4585	92.1944	91.259	86.9263	82.1042	34.3916	28.3284	34.3124	32.4486	50.9317	49.5895	46.336	52.0394	55.1309	61.6988	46.1658	50.4053	95.0594	87.5842	88.9618	84.8971	-1.39432	-0.589937	-1.37702	0.189757
-8.3851	39.8261	37.7189	44.7634	38.1681	43.2715	43.0993	45.6986	43.7485	81.2423	79.3356	94.7484	97.9639	95.8924	84.0017	78.3114	80.5003	17.6048	12.962	12.7909	13.0436	51.0127	45.6306	44.3415	46.4772	40.2636	45.8507	39.6541	35.9505	94.3547	89.3596	80.8197	80.3933	0.592333	-0.577198	-0.422661	-0.451031
-8.86328	23.2911	22.3648	19.306	17.7513	17.6145	27.5794	17.5626	21.9507	86.8804	72.7263	92.8032	94.517	95.6155	85.7079	84.6588	73.9752	5.3926	5.13225	18.9898	3.01393	42.4323	38.564	35.9099	35.545	25.3166	18.7166	21.7026	19.2485	85.9296	87.1693	76.3853	76.3319	-1.26596	-1.89617	0.00653684	-1.96805
-9.34008	8.2347	4.63415	10.9682	7.42616	5.43928	5.77766	6.8275	4.10971	79.7302	81.4828	80.3581	84.3646	85.7724	87.7333	76.572	68.905	3.02881	-0.838723	19.3844	0.684292	21.5928	20.6886	16.8312	20.0407	6.16444	5.9134	5.73613	5.47392	84.5588	86.4988	76.9768	80.3165	-0.754474	-0.866021	-0.742357	-2.40682
-9.81816	2.00637	1.04452	1.41492	0.6628	-0.377976	-0.243735	0.187716	-0.550862	68.6038	75.8237	85.6935	83.7465	66.8392	64.9498	62.6456	58.7314	0.656456	-0.790765	2.58699	-0.754178	6.6406	6.96732	4.96166	7.59101	0.624662	1.95338	0.321074	0.778965	75.5533	73.0444	68.3421	69.495	-0.901241	-1.0889	-1.41098	-2.11581
-10.2941	-1.44217	-2.3429	1.7243	-0.932133	-2.33187	-3.59282	-1.37347	-0.622431	60.2028	56.2379	55.528	49.0745	50.8555	48.2713	40.4473	41.4092	0.205772	-1.1951	1.36935	-1.70424	3.77474	13.8366	4.29239	12.8533	-0.676541	0.405957	-1.08698	0.281421	46.869	47.8915	37.7547	39.1778	-2.14175	-1.25933	-1.34467	-1.44773
-10.7721	-2.35863	-2.83811	-1.79601	-2.37146	37.4103442136678*	-2.89956	33.9150241013506*	-1.87822	23.5933	23.3312	26.6547	22.0517	25.6186	20.9532	21.8159	21.0649	0.396002	-0.145569	1.57106	0.245422	-0.201878	1.23507	0.142045	1.33282	-1.59279	-1.3667	-0.947392	0.113998	13.881	18.514	18.2618	16.0774	-1.32302	-1.55072	-2.52481	-2.62625
-11.248	0.206521	0.323849	2.989	-0.17303	-0.63993	-1.21843	0.607242	-0.284037	4.68467	6.48184	6.31491	5.04193	11.6752	12.6156	10.4312	12.1236	1.3115	1.98207	1.33851	1.32433	-0.91109	-0.324772	1.48702	1.06803	-1.90827	-0.266858	0.199321	-0.838212	6.35638	4.57388	4.48679	4.95145	-1.33223	-0.463617	-0.48703	-1.40227
-13	0.825253	-0.825253	1.47784	-1.47784	0.825253	-0.825253	1.47784	-1.47784	0.825253	-0.825253	1.47784	-1.47784	0.825253	-0.825253	1.47784	-1.47784	0.825253	-0.825253	1.47784	-1.47784	0.825253	-0.825253	1.47784	-1.47784	0.825253	-0.825253	1.47784	-1.47784	0.825253	-0.825253	1.47784	-1.47784	0.825253	-0.825253	1.47784	-1.47784
Log M	ERb_K-102				ERb_K-110				ERb_E2				ERb_DES				ERb_DPN				ERb_LY500307				ERb_K-101				ERb_PPT				ERb_ERB-041
-5
-6	86.5126	80.7802	83.9324	86.6103	97.8697	94.4568	88.4021	98.5729	94.4619	84.0609	88.7479	111.697	89.7244	87.2803	93.2788	99.5002	88.295	95.2842	95.4198	88.544	89.8217	89.1421	90.2059	94.902	111.44	122.263	112.615	103.371	21.485	20.205	17.3019	20.855	100.523	106.601	101.593	109.689
-6.47756	84.5825	96.402	91.1616	94.5996	97.5297	97.4339	93.8401	91.355	108.694	91.3063	103.043	96.9565	88.9663	93.3215	93.8753	103.289	92.5309	93.1832	91.6679	90.5689	94.0212	100.508	98.3083	97.1169	99.9004	104.917	98.5023	107.756	18.9594	20.0074	15.2776	15.7954	95.4859	109.699	98.0094	108.453
-6.95468	88.8212	84.433	91.9096	88.1605	90.2888	99.6219	87.0041	90.4349	86.4119	85.5094	93.8773	82.9145	96.4711	92.3288	98.1813	98.972	104.226	98.7039	91.5005	96.16	93.3826	107.28	101.312	96.1177	103.919	109.742	107.029	112.5	18.4622	14.9797	13.6041	14.8139	90.1859	83.7696	90.684	93.3006
-7.4318	96.1076	93.5541	87.9153	85.7723	90.4944	102.19	98.2121	93.3281	98.6683	92.1619	99.8727	93.6976	102.408	98.4191	96.293	102.117	95.6719	108.716	105.01	100.728	104.695	105.176	94.403	97.9841	106.837	108.962	105.441	101.954	10.9473	9.89838	9.00791	8.19469	59.5066	64.4885	64.2441	63.2508
-7.91009	90.159	98.7448	91.4741	91.9897	95.0279	96.9575	87.2744	88.9974	106.617	89.9017	89.3359	90.9076	90.4559	95.1455	101.35	97.1046	107.284	103.714	97.5085	99.5211	100.761	105.905	96.3918	101.507	109.149	102.176	94.3567	106.552	6.16869	4.56299	6.67773	4.2739	21.0143	19.5021	18.8637	19.8224
-8.3851	79.4533	84.4651	80.475	80.407	94.7203	97.8398	88.9944	92.6371	97.5579	91.9536	86.2134	78.7089	104.797	93.2294	95.3764	90.0481	89.9268	93.5995	99.9967	104.376	100.412	106.016	101.455	106.951	104.39	105.189	99.3517	108.832	3.94462	3.95969	6.88038	1.44505	4.0754	7.76531	4.52747	4.76312
-8.86328	49.8894	49.7907	51.7657	54.2947	72.7988	81.2769	82.4591	85.8327	89.1607	95.1963	89.1365	87.1229	100.867	100.148	103.891	100.743	82.5254	83.045	75.35	73.9077	103.875	108.561	97.3868	93.1438	100.866	91.0385	99.5048	94.2764	5.73558	3.2685	3.21618	2.05662	-0.334087	1.61122	-0.234312	0.981993
-9.34008	15.7865	13.0248	20.4332	17.9891	56.7331	60.5297	57.6297	61.7642	92.378	83.69	95.3591	88.894	105.07	99.3937	108.118	102.612	66.931	43.1666	40.9039	43.5973	92.9721	104.596	91.3447	82.5607	78.6235	76.3041	74.4798	84.9468	3.96722	2.82303	2.37881	1.87068	-0.40112	1.79918	-0.109944	1.06048
-9.81816	3.28395	2.59585	3.9819	2.14296	22.155	22.5765	20.0812	18.2451	89.1956	83.8842	77.8861	83.3564	98.7214	97.5407	102.049	91.5496	15.5388	14.191	11.7182	12.5685	67.1596	66.5847	56.7957	69.9875	51.4383	42.8216	46.1589	42.3832	1.57722	2.9115	0.943153	-0.0721109	-1.18987	1.20419	-1.7233	1.00353
-10.2941	-0.375813	-1.09985	1.63905	-0.843671	5.56037	9.09804	4.44295	2.07997	76.8278	80.3017	74.375	74.4575	74.2896	72.1741	80.7658	71.5886	4.2116	3.79336	4.15859	3.43473	31.8276	45.0217	31.1737	49.1629	11.6805	12.8501	11.4455	13.5515	1.73621	0.33064	0.376457	-0.321047	-1.08458	0.363094	-1.89274	-0.527923
-10.7721	0.871926	0.77553	-0.132886	-1.78689	61.0105033442281*	0.294902	55.410196070287*	-0.0445408	30.8658	27.3094	27.7709	32.5606	37.5395	34.5122	40.8266	39.4451	2.5549	0.97972	1.77307	1.42794	5.89418	6.71403	4.77902	8.35931	3.23856	2.8663	1.68936	3.05317	-0.859725	0.0317933	-1.5452	-1.38038	-0.286951	-1.25323	-1.86437	-1.99518
-11.248	2.06693	0.591624	5.54655	1.82459	0.690339	-1.17538	0.537651	-0.793763	6.63386	5.75934	5.23181	4.79572	16.7471	13.7028	17.1481	12.4564	1.12557	2.09919	-0.0393085	-0.1514	3.22561	2.59373	2.01054	1.07356	2.21065	0.849518	0.020259	1.71652	-0.335825	0.688407	0.703474	0.790612	0.911914	-0.475493	-0.146973	-0.0717084
-13	0.556627	-0.556628	0.811885	-0.811883	0.556627	-0.556628	0.811885	-0.811883	0.556627	-0.556628	0.811885	-0.811883	0.556627	-0.556628	0.811885	-0.811883	0.556627	-0.556628	0.811885	-0.811883	0.556627	-0.556628	0.811885	-0.811883	0.556627	-0.556628	0.811885	-0.811883	0.556627	-0.556628	0.811885	-0.811883	0.556627	-0.556628	0.811885	-0.811883

## Sheet: Table S3
	Route of administration	PK Parameters	Units		Compound						Table S3. Pharmacokinetic parameters of K102 and K110 in CD1 dosed by three routes.
			Plasma	Brain	IndCl-o-Me		IndCl-o-OH				Compound	Route of Administration	Organ	T1/2 (h)	Tmax (h)	C0 or max (ng/mL for plasma) (ng/g for brain)	AUC0-t (h*ng/mL for plasma) (h*ng/g for brain)	Cl_obs (mL/min/kg)	F (%)	Kp AUC0-t (brain/plasma)
					Plasma	Brain	Plasma	Brain
	IV (Dose = m5 mpk)	Cl_obs	mL/min/kg		169.33		157.959				K102	IV (5 mg/kg)	plasma	0.92		3255.64	491	169.33
		T1/2	h	h	0.917324	0.87	0.437676	0.338578					brain	0.87	0.1	797	211			0.43
		Tmax	h	h		0.1		0.083				SC (10 mg/kg)	plasma	2.22513	0.083	919	1385		141
		C0 or max	ng/mL	ng/g	3255.64	797	2951.13	378					brain	1.96198	0.5	218	477			0.345904
		AUC0-t	h*ng/mL	h*ng/g	491	211	528	195				PO (25 mg/kg)	plasma	10.1882	0.083	471	991		40.4
		Vss_obs	L/kg		5.74		2.23						brain	4.7891	0.25	279	391			0.4
		Ratio of Cmax (brain/plasma)	NA			0.54		0.225896			K110	IV (5 mg/kg)	plasma	0.437676		2951.13	528	157.959
		Kp AUClast (brain/plasma)	NA			0.41		0.367748					brain	0.338578	0.083	378	195			0.367748
												SC (10 mg/kg)	plasma	5.03783	0.083	775	1403		133
	SC (Dose = 10 mpk)	T1/2	mL/min/kg	h	2.22513	1.96198	5.03783	1.11107					brain	1.11107	1	135	303			0.22
		Tmax	h	h	0.083	0.5	0.083	1				PO (25 mg/kg)	plasma	3.09193	0.083	1227	777		29.5
		Cmax	ng/mL	ng/g	919	218	775	135					brain	7.37141	0.25	308	354			0.46
		AUC0-t	h*ng/mL	h*ng/g	1385	477	1403	303			*Binding to full length human ERs. RBA is affinity relative to E2, RBA = 100.
		F (Bioavailability)	%		141		133				**Ki is calculated as Kd for E2 x 100/RBA. E2 Kd ERa = 0.2 nM; ERb = 0.4 nM.
		Ratio of Cmax (brain/plasma)		NA		0.237214		0.174194			***Raio of RBA values.
		Kp AUClast (brain/plasma)		NA		0.345904		0.196662
	PO (Dose = 25 mpk)	T1/2	mL/min/kg	h	10.1882	4.7891	3.09193	7.37141
		Tmax	h	h	0.083	0.25	0.083	0.25
		Cmax	ng/mL	ng/g	471	279	1227	308
		AUC0-t	h*ng/mL	h*ng/g	991	391	777	354
		F (Bioavailability)	%		40.4		29.5
		Ratio of Cmax (brain/plasma)		NA		0.592357		0.251019
		Kp AUClast (brain/plasma)		NA		0.577929		0.414154

## Sheet: Table S4
Table S4. Kp uu determination for the Brain and the Uterus.
Sample	Time points (hr)	Kp uu	Kp uu
		Brain	Uterus
		Mean	Mean
K102	0.5	0.580695	0.269355
	2	0.333153	0.380054
	4	0.629358	8.68064
	8	0.325199	3.08566
K110	0.5	0.232256	0.515649
	2	0.802052	10.6512
	4	0.279869	45.8492
	8	0.294444	6.27996
Kpuu calculated as the ratio of free drug concentration in the brain/uterus to the free drug concentration in plasma as measured by equilibrium dialysis. Each mean represents the average of three animals.

## Sheet: Table S5
Table S5. A summary of PK profile for K102 in female mice, rats, dogs, and monkeys after oral administration at 40 mg/kg.
Animal		No. of pts used for t1/2	t1/2 (hr)	tmax (hr)	Cmax (ng/mL)	AUClast (hr*ng/mL)	AUCInf (hr*ng/mL)	AUCExtr (%)	MRTInf (hr)	AUCInf/D (hr*kg*ng/mL/mg)
Mouse	N	3	3	3	3	3	3	3	3	3
	Mean		4.26237	0.25	945	748.028	855.36	12.9704	4.12597	21.384
	SD		0.942607	0	203.566	177.701	126.179	11.1036	0.84635	3.15448
	CV%		22.1146	0	21.5413	23.7559	14.7516	85.6065	20.5127	14.7516
Rat	N	N/A	N/A	0.25	3	3	N/A	N/A	N/A	3*
	Mean			0.25	1656.7	9403.3				235.1
	SD			0	319	1580.7				39.5
	CV%			0	19.3	16.8				16.8
Dog	N	N/A	N/A	0.25	3	3	N/A	N/A	N/A	3
	Mean			0.25	31.7	24.6				0.6
	SD			0	28.3	11.8				0.3
	CV%			0	89.1	48.1				48.1
Monkey	N	N/A	N/A	3	3	3	N/A	N/A	N/A	3
	Mean			1.33	355.3	2373				59.3
	SD			0.58	154.9	799				20
	CV%			0	43.6	33.7				33.7

## Sheet: Table S6
Table S6. Summary of used antibodies.
Antibody	Manufacturer	Catalogue #	RRID	Dilution
β3-tublin #	Sigma	T2200	AB_262133	0.388889
MBP #, *	BioLegend	808401	AB_2564741	1:500 #, 1:400 *
MBP +	Abcam	AB40390	AB_1141521	0.388889
CC1 +	GeneTex	GTX16794	AB_422404	0.388889
Olig2 +	Millipore	AB9610	AB_570666	0.388889
NFM +	Millipore	MAB1621	AB_94294	0.388889
SARM1 +	GeneTex	GTX77621	AB_424570	0.388889
CD45 +	Millipore	05-1413	AB_11213400	0.388889
GFAP +	Millipore	AB5541	AB_177521	0.388889
Iba1 +	Wako	019-19741	AB_839504	0.388889
# used in mouse cell culture
* used in human cell culture
+ used in mouse IHC

## Sheet: Table S7
Table S7. Summary of statistics for mouse and human cell lines.
	101	102	110	E2	Clemastine	Bazodoxifine	LY500307	ERB-041
MBP	0.0032	<0.0001	0.0029	0.035	0.0183	0.0408	0.0093	ns
DAPI	ns	ns	ns	ns	ns	ns	ns	ns
Colocalization	ns	<0.0001	0.0023	ns	0.0308	0.0373	ns	ns
* all treatments compared to vehicle
Fig 2	K101	K102	K110	E2	Clemastine	Bazodoxifine	LY500307	ERB-041
MBP +	0.0032	<0.0001	0.0029	0.035	0.0183	0.0408	0.0093	ns
DAPI +	ns	ns	ns	ns	ns	ns	ns	ns
Colocalization +	ns	<0.0001	0.0023	ns	0.0308	0.0373	ns	ns
Fig S3	K102	K110	Clemastine	ERB-041
MBP #	0.0023	ns	ns	ns
Fig 10	101 (10nm)	101 (100nm)	102 (10nm)	102 (100nm)	110 (10nm)	110 (100nm)
MBP +	ns	0.0004	0.0326	<0.0001	0.0393	<0.0001
all treatments compared to vehicle, statistical analyses performed, 1-way ANOVA and t-test
+ statistics for mouse cell culture
# statistics for human cell culture

## Sheet: Table S8
Table S8. Summary of statistics for Cuprizone IHC
	12wk DM vs NM	RM+V vs 12wk DM	RM+K102 vs. RM+V	RM+K110 vs. RM+V
MBP	0.0007	ns	0.0143	0.0327
PLP	<0.0001	ns	0.002	0.0013
MOG	0.0116	ns	0.0278	0.0083
CC1	0.0006	0.0263	0.0196	0.0047
CD45	<0.0001	ns	0.0014	0.0117
GFAP	<0.0001	ns	ns	ns
statistical analyses performed: 1-way ANOVA and t-test

## Sheet: Table S9
Table S9. Summary of results of peripheral immune response changes.
	Pro-inflammatory											Anti-inflammatory		Chemokines
	IFNγ	TNFα	IL-1α	IL-1β	IL3	IL6	IL9	IL17	VEGF	RANTES	M-CSF	IL5	IL10	CXCL1	CXCL10
V vs. NM	0.0021	0.0005	0.0002	0.0005	0.0009	0.0004	<0.0001	ns	0.0143	ns	0.0001	0.0013	0.0021	ns	0.0119
K102(5mg/kg) vs. V	ns	0.0004	0.0002	0.0004	ns	ns	<0.0001	ns	ns	ns	0.0001	ns	0.0029	ns	0.0339
K102(30mg/kg) vs. V	ns	0.0007	0.0004	0.0008	ns	0.0005	<0.0001	ns	ns	ns	0.0003	0.0025	0.0026	ns	0.0128
K110(10mg/kg) vs. V	0.0075	0.0185	0.0269	ns	0.0112	ns	0.0174	ns	0.0365	ns	ns	ns	ns	ns	0.029
K110(30mg/kg) vs. V	0.0024	0.0386	0.0017	ns	0.0018	0.0067	0.0088	ns	0.0289	ns	ns	0.0031	ns	ns	0.0155

## Sheet: Table S10
Table S10. Stastical significance of OCT/ERG/VEP parameters.
	p-value
	V vs. NM	K102 vs. V	K110 vs. V
OCT RNFL	0.0054	<0.0001	ns
ERG Latency	A-wave: ns	A-wave: ns	A-wave: ns
	B-wave: 0.0018	B-wave: 0.0002	B-wave: 0.0006
Amplitude	A-wave: 0.0422	A-wave: 0.0057	A-wave: 0.0412
	B-wave: 0.0046	B-wave: 0.0312	B-wave: 0.0002
VEP Latency	P1: <0.0001	P1: 0.0007	P1: <0.0001
	N2: <0.0001	N2: 0.0235	N2: ns
Amplitude	P1: 0.0010	P1: 0.0004	P1: ns
	N2: 0.0009	N2: ns	N2: ns

[truncated: 5 more sheets: Table S11, Table S12, Table S13, Data Set 1, Data Set 2]
